# Supplementary material for: Integrative analysis reveals early epigenetic alterations in high-grade serous ovarian carcinomas
Source: Exp Mol Med. 2023 Oct 2;55(10):2205–19. doi: 10.1038/s12276-023-01090-1 (PMC10618212; doi:10.1038/s12276-023-01090-1)
Supplement: Supplementary file 2 — Supplementary Table 3 [file 12276_2023_1090_MOESM2_ESM.xlsx]

## Sheet: Quartile
Supplementary Table 3 Transcription factor motif analysis.
Motif	HFTSEC	HF1	HF1TP53	HF1TP53KRAS	HF1TP53KRASAKT	HF1TP53KRASMYC
Alx1_MA0854.1	0.393892	1.67965	0	1.73187	0	-0.304908
ALX3_MA0634.1	3.19647	5.11919	-16.5098	-6.26119	-45.7196	28.7543
Ar_MA0007.3	-1.45208	0	1.03078	1.03926	-1.55519	2.00364
ARGFX_MA1463.1	2.79797	-1.01481	-13.7205	-5.19886	-27.5043	16.9222
Arid3a_MA0151.1	1.4592	166.042	2.00112	6.14569	-722.889	4.5253
Arid3b_MA0601.1	1.20361	1.54799	0	-2.16968	-34.0054	6.39653
Arnt_MA0004.1	-2.35783	-26.3927	-4.15951	0	30.1078	29.0528
ARNT::HIF1A_MA0259.1	-15.8468	-37.8533	4.54971	-1.47744	92.9247	20.6516
ARNT2_MA1464.1	-4.29455	0	3.76012	7.97206	1.34667	10.7196
Arntl_MA0603.1	-2.1062	3.54608	3.75722	7.88462	-2.15325	12.0454
Arx_MA0874.1	-0.625775	0.839822	-0.677359	0.865929	-0.657284	0.790566
ASCL1_MA1100.2	-4.23087	-2.56912	-6.52775	2.73051	54.5649	0
ASCL1(var.2)_MA1631.1	-1.53154	-31.569	1.91986	-19.1764	83.7588	-5.14394
Ascl2_MA0816.1	4.47298	1.2898	-18.6774	2.11214	7.86621	-0.863531
Atf1_MA0604.1	5.60888	-5.26083	-1.11702	-1.93504	-6.57533	-1.31323
ATF2_MA1632.1	40.0219	0	-11.9637	-6.68212	-13.0545	-20.8524
ATF3_MA0605.2	5.51496	0	2.17173	1.29133	-1.5212	0
ATF6_MA1466.1	-2.04695	0.518095	-1.31003	3.39072	-0.607243	0.949118
ATF7_MA0834.1	2.8825	0	1.28851	1.01065	-1.60209	0
Atoh1_MA0461.2	-5.74068	0.734816	-0.886282	-1.23191	-7.30898	6.69977
ATOH1(var.2)_MA1467.1	3.84063	-2.96937	-6.76324	-1.84833	-1.2671	0
ATOH7_MA1468.1	-3.79792	1.19834	1.01037	1.01348	-10.5507	5.03418
BACH1_MA1633.1	-7.61055	-7.35126	-1.48307	37.5596	-2.25417	15.0653
Bach1::Mafk_MA0591.1	-4.26138	-8.84395	-1.39129	6.99847	4.58184	10.5329
BACH2_MA1101.2	-2.13547	0	2.88128	12.2053	-1.79025	-1.69701
BARX1_MA0875.1	1.64168	13.1047	-17.8759	4.65022	-176.982	32.207
BARX2_MA1471.1	-3.11393	7.25282	5.08437	1.06406	-22.0056	2.60358
BCL6_MA0463.2	2.53607	-2.07287	0	-0.665336	-0.639846	-0.73183
Bhlha15_MA0607.1	-11.6546	0.879039	-1.6564	1.35224	-7.50569	12.3187
BHLHA15(var.2)_MA1472.1	14.6703	0	-36.3408	-2.65982	0	-3.1358
BHLHE22_MA0818.1	-5.746	1.30666	-0.778996	1.01443	-8.67569	5.62385
BHLHE23_MA0817.1	-2.59139	2.90477	-0.839418	0	-5.65283	3.66174
BHLHE40_MA0464.2	-4.124	-0.755045	0	7.92551	2.31986	11.963
BHLHE41_MA0636.1	-2.19527	3.96003	8.08526	2.67859	-0.930689	4.29448
BSX_MA0876.1	7.54337	0	-51.9299	-2.00036	-102.644	51.2055
CDX2_MA0465.2	-3.35425	6.35584	-1.76116	4.1431	-25.4189	6.25073
CDX4_MA1473.1	-4.93099	2.93486	-1.39928	2.30893	-10.4182	5.92706
CEBPA_MA0102.4	-4.76351	11.2167	-2.92379	6.06785	-10.7619	2.81508
CEBPB_MA0466.2	-7.73193	0	7.5979	5.3211	-4.76771	4.52961
CEBPD_MA0836.2	-13.7174	24.191	-3.55813	42.0821	-32.1288	6.63543
CEBPE_MA0837.1	-7.73193	0	7.5979	5.3211	-4.76771	4.52961
CEBPG_MA0838.1	-6.66878	0	4.68952	4.24792	-6.35399	6.46112
CEBPG(var.2)_MA1636.1	-2.45181	4.27094	0	9.71641	-4.01384	0
CENPB_MA0637.1	2.19286	-3.45482	-3.38686	-3.37266	4.32189	-0.741729
CREB1_MA0018.4	58.8327	-7.14488	-20.8185	-3.5431	-29.6907	-27.7547
CREB3_MA0638.1	1.28668	0	-1.69817	0	-0.578922	1.65434
CREB3L1_MA0839.1	1.05378	0	-1.42788	3.69695	2.13395	-2.90763
CREB3L4_MA1474.1	-2.10718	-0.971267	-1.30022	4.98359	1.21391	0.639612
Creb5_MA0840.1	3.1205	-1.36144	1.90629	2.24493	-2.86306	0
Crx_MA0467.1	6.28077	-1.10893	-0.675957	-2.94028	-4.45075	0
CTCFL_MA1102.2	-8.42192	-11.6047	1.8673	-37.4996	171.298	45.4295
CUX1_MA0754.1	-6.20643	-0.688768	7.89077	2.71178	-1.32943	3.27032
CUX2_MA0755.1	-1.63071	-0.809583	3.33702	1.01632	-3.07163	1.16381
DBP_MA0639.1	-2.0477	2.80307	1.91365	9.94874	-7.86356	-1.36219
Ddit3::Cebpa_MA0019.1	-1.7928	0	-1.09375	1.82503	-1.13968	2.45461
Dlx1_MA0879.1	4.66154	5.65583	-18.3458	-5.30734	-85.1058	23.6267
Dlx2_MA0885.1	3.08711	21.3241	-43.4289	0	-353.073	86.4703
Dlx3_MA0880.1	3.16997	22.0654	-41.8901	0	-349.213	80.7882
Dlx4_MA0881.1	2.50847	21.4018	-36.5325	0	-339.175	75.0899
DLX5_MA1476.1	3.23321	14.7812	-39.446	0	-224.492	49.4452
DLX6_MA0882.1	2.50847	21.4018	-36.5325	0	-339.175	75.0899
Dmbx1_MA0883.1	2.35756	0.703854	-1.8282	1.79716	-3.25816	0.548358
Dmrt1_MA1603.1	1.90976	1.40605	-1.43925	0	-1.71052	0
DMRT3_MA0610.1	-2.84114	1.72878	2.7224	4.67129	-10.389	1.29186
DMRTC2_MA1479.1	-1.43246	-1.1638	0	0.703612	-1.44676	1.47868
DPRX_MA1480.1	2.66309	2.87475	-0.930099	0.801538	-2.80798	-2.1162
DRGX_MA1481.1	5.01128	5.0009	-36.7538	-4.45659	-189.833	77.376
Dux_MA0611.1	1.42	1.82884	3.86366	18.9919	-136.071	4.45332
DUX4_MA0468.1	3.39464	3.46472	-1.08641	-1.74148	-14.9157	1.20809
DUXA_MA0884.1	4.8119	0.738331	-1.16412	-1.49113	-7.59161	0
E2F1_MA0024.3	-2.50314	3.35934	1.5804	-1.11862	-2.62918	0.486349
E2F4_MA0470.2	-1.00376	1.52451	0.574427	0	-1.07772	0.486349
E2F6_MA0471.2	-7.2098	4.10533	19.181	-11.4057	19.9791	12.7757
E2F7_MA0758.1	-1.25156	0	0	-1.34904	1.72873	1.58114
E2F8_MA0865.1	-1.87734	-0.689853	0.955915	-2.02358	2.5931	0.842618
EBF1_MA0154.4	2.27447	-3.23581	-4.42959	-3.82971	1.27874	3.40686
Ebf2_MA1604.1	5.03236	-9.64881	-13.5342	-4.5572	2.04864	5.63772
EBF3_MA1637.1	4.0664	-10.8229	-14.7767	-6.19681	2.42968	6.68892
EGR1_MA0162.4	-9.57015	-0.747115	5.70474	-3.97249	28.559	11.3464
EGR2_MA0472.2	-7.49469	0	0.664224	-2.1356	10.8672	7.7459
EGR3_MA0732.1	-2.41103	1.22794	1.87929	0	3.30639	1.40141
EHF_MA0598.3	-23.4399	3.3678	14.0672	11.5196	9.87275	-1.30205
ELF1_MA0473.3	-33.8512	6.6264	6.01709	17.9358	19.2125	-2.05274
ELF2_MA1483.1	2.13823	1.30192	1.4806	-1.2276	-2.21791	4.97237
ELF3_MA0640.2	-37.6862	13.8197	7.78847	14.9107	18.845	-2.29469
ELF4_MA0641.1	2.13823	1.30192	1.4806	-1.2276	-2.21791	4.97237
ELF5_MA0136.2	-7.08062	1.85332	14.4547	-2.30499	5.51557	5.89131
ELK4_MA0076.2	-1.56853	0	30.3142	-8.15606	6.1353	23.7017
EMX1_MA0612.2	5.77793	1.65924	-43.1871	-8.15627	-79.364	61.0992
EMX2_MA0886.1	5.10486	-1.69809	-36.0195	-9.88673	-20.7621	21.6843
EN1_MA0027.2	7.53236	1.85624	-58.2382	-6.29071	-116.302	75.416
EN2_MA0642.1	4.90155	0	-25.6534	0	-17.9164	9.41831
EOMES_MA0800.1	-1.3246	1.39688	-2.33644	-1.18154	0	2.46223
ESR1_MA0112.3	1.6907	0.389883	-1.35472	-1.34904	0	-1.43756
ESR2_MA0258.2	-1.88333	0	0.607354	2.33417	2.31704	0
ESRRA_MA0592.3	-2.65643	-0.930878	0	4.18393	-2.97392	0
ESRRB_MA0141.3	-6.15324	1.62279	3.26748	5.26174	-5.18093	0.709044
Esrrg_MA0643.1	-6.69886	0	1.59826	16.7733	-3.16352	0
ESX1_MA0644.1	4.87251	-1.57842	-30.5452	-6.48095	-52.2262	54.959
ETV1_MA0761.2	-27.5428	5.90713	16.055	12.127	9.31397	-3.37071
ETV3_MA0763.1	-1.08814	0.810734	8.18485	1.48143	0	3.07063
ETV4_MA0764.2	-93.3027	8.23084	24.5584	49.6555	111.111	-17.4919
ETV6_MA0645.1	-3.62269	0	23.608	-1.22819	7.40757	7.02922
EVX1_MA0887.1	1.42435	1.22003	-18.5972	-3.79216	-16.231	22.1633
EVX2_MA0888.1	1.68699	0.744846	-17.6191	-5.02743	-12.3153	18.6483
EWSR1-FLI1_MA0149.1	-0.625775	0.839822	0.861921	0	0	0.790566
FERD3L_MA1485.1	1.50376	-2.20361	-1.02504	-2.13339	0	0.569649
FOS_MA0476.1	-24.268	-45.3194	0	134.749	-82.5548	156.34
FOS::JUN_MA0099.3	-43.8563	-27.2527	0	79.1836	-34.4563	148.247
FOS::JUN(var.2)_MA1126.1	1.24454	0.714045	0	-1.77959	-0.58625	0
FOS::JUNB_MA1134.1	-25.7991	-25.3557	11.0813	43.5573	-34.0738	106.433
FOS::JUND_MA1141.1	-21.8936	-27.4672	0	35.9146	-20.6368	118.637
FOSB::JUN_MA1127.1	2.60756	1.08066	1.07651	0.734585	-2.18182	0
FOSB::JUNB_MA1135.1	-53.4017	-38.8775	0	107.226	-35.8743	177.594
FOSL1_MA0477.2	-39.5267	-17.1583	0	68.1838	-46.0556	143.677
FOSL1::JUN_MA1128.1	-32.2291	-22.6164	13.1168	48.0511	-36.6403	143.34
FOSL1::JUN(var.2)_MA1129.1	2.37549	0	1.05751	1.94878	-3.61845	-0.712355
FOSL1::JUNB_MA1137.1	-31.8457	-11.8981	13.4194	46.3609	-37.2028	123.334
FOSL1::JUND_MA1142.1	-33.4211	-12.5805	18.6656	85.4126	-100.581	128.141
FOSL1::JUND(var.2)_MA1143.1	3.74437	0	2.92401	1.69375	-11.3714	1.3202
FOSL2::JUN_MA1130.1	-38.9139	-38.7893	0	62.9689	-36.561	167.128
FOSL2::JUN(var.2)_MA1131.1	3.93561	-1.03963	2.71738	1.05547	-3.02169	0
FOSL2::JUNB_MA1138.1	-40.0048	-28.8049	0	73.9444	-41.2384	145.68
FOSL2::JUNB(var.2)_MA1139.1	4.43407	0	0.990153	1.02629	-1.77022	0
FOSL2::JUND_MA1144.1	-40.7414	-32.1699	0	78.916	-42.2952	152.796
FOSL2::JUND(var.2)_MA1145.1	4.79014	0	0.757775	-0.944577	-0.799451	0
FOXA1_MA0148.4	-3.62546	5.0776	1.98452	0.995964	-21.5338	5.27898
FOXA2_MA0047.3	-24.024	24.2752	1.52087	7.06116	-32.5805	7.90043
FOXA3_MA1683.1	-13.8112	22.5126	1.00816	10.9817	-39.3611	4.56595
FOXB1_MA0845.1	-13.984	6.27715	8.34869	0	-16.1577	7.18233
FOXC1_MA0032.2	-33.356	19.2822	11.9918	-2.17654	-29.6621	9.97061
FOXC2_MA0846.1	-29.1893	24.4466	5.57046	1.91654	-15.9666	6.7673
FOXD1_MA0031.1	-13.4533	24.0337	1.21483	10.2233	-44.7916	7.33048
FOXD2_MA0847.2	-17.787	2.06104	9.52218	3.22656	-5.71613	5.35303
Foxd3_MA0041.1	-12.2294	15.8664	4.12213	3.23903	-5.64006	4.33259
FOXE1_MA1487.1	-4.39497	1.57612	1.83248	1.87999	-0.994533	1.08408
Foxf1_MA1606.1	-29.1507	46.1305	2.64063	10.0933	-38.6673	4.7248
FOXF2_MA0030.1	-3.49038	3.54889	2.11469	0	-3.6421	0.833343
FOXG1_MA0613.1	-49.277	101.022	22.1433	15.6897	-109.053	7.71723
FOXH1_MA0479.1	2.49139	4.78606	-1.69068	3.1857	-10.6232	-1.85529
FOXI1_MA0042.2	-13.0541	24.3309	1.33146	9.97634	-44.6031	7.34327
Foxj2_MA0614.1	-36.6086	57.5317	19.4067	14.7628	-36.8614	1.73383
Foxj3_MA0851.1	-2.46199	7.44344	0.98516	1.46101	-2.79681	-2.01586
FOXK1_MA0852.2	-3.34963	4.99885	0	-1.39547	-2.33084	3.28655
FOXK2_MA1103.2	-11.1735	23.825	1.04513	6.95301	-36.1031	6.09978
FOXL1_MA0033.2	-25.1191	122.949	7.93712	13.4632	-154.426	3.97277
Foxl2_MA1607.1	-14.3161	9.18875	1.81397	2.89827	-6.92464	3.86454
FOXN3_MA1489.1	-14.1312	16.2089	4.37136	5.8427	-13.7577	2.70054
Foxo1_MA0480.1	-3.79125	2.52534	-1.65978	6.07264	-8.59711	0.947498
FOXO3_MA0157.2	-16.9057	22.4006	4.80318	5.50571	-37.1162	8.32547
FOXO4_MA0848.1	-25.1191	122.949	7.93712	13.4632	-154.426	3.97277
FOXO6_MA0849.1	-13.0541	24.3309	1.33146	9.97634	-44.6031	7.34327
FOXP1_MA0481.3	-15.4749	25.857	1.45429	11.4731	-43.9071	4.90595
FOXP2_MA0593.1	-14.236	26.4293	-0.862973	7.8669	-18.023	3.54097
FOXP3_MA0850.1	-25.1191	122.949	7.93712	13.4632	-154.426	3.97277
Foxq1_MA0040.1	-9.34653	20.6322	11.8495	2.91869	-7.3151	-1.20079
GABPA_MA0062.3	-27.1374	4.94955	15.1007	11.0575	13.9235	-4.93925
GATA1_MA0035.4	34.2896	0	0.860583	-21.4087	-85.132	-3.08379
GATA1::TAL1_MA0140.2	5.0923	0	0	0.900142	-4.84613	-8.70343
GATA2_MA0036.3	335.366	-27.442	3.05808	-277.292	-466.03	-67.7875
GATA3_MA0037.3	512.48	0	14.6962	-406.97	-1000	-81.9508
GATA4_MA0482.2	121.844	-12.2668	1.1051	-102.721	-155.108	-26.9035
GATA5_MA0766.2	326.243	0	20.772	-267.378	-568.055	-52.8255
GATA6_MA1104.2	82.7505	-5.48555	1.9952	-70.9746	-92.7725	-12.9059
GBX1_MA0889.1	3.47874	-1.34821	-32.9389	-1.30431	-17.3587	13.1157
GBX2_MA0890.1	6.09771	-2.21208	-57.2394	-3.47888	-51.2888	47.1742
GFI1_MA0038.2	3.0448	0	-2.77696	1.90033	-9.97057	-2.74559
Gfi1b_MA0483.1	2.66558	7.17763	-6.89105	1.52312	-16.2274	-3.75848
GLI2_MA0734.2	-1.45208	0	-0.66375	-0.658506	2.2591	-0.741729
GLI3_MA1491.1	-1.00376	0	-1.12539	-1.11862	3.45749	-0.403032
GLIS2_MA0736.1	-0.593871	-0.689853	0.955915	-0.665336	2.5931	-2.15634
GMEB2_MA0862.1	1.92382	2.06038	1.2575	-1.4994	-12.6783	0
GRHL1_MA0647.1	0.553529	0.54662	-2.70948	0.579518	-1.07772	0.486349
GRHL2_MA1105.2	-2.65444	2.60386	2.38336	3.17089	-4.18643	1.87385
GSC_MA0648.1	2.94758	-1.13672	-4.43217	0	-3.89032	-3.7667
GSC2_MA0891.1	3.04636	-1.79841	-1.74054	0	-5.50671	0
GSX1_MA0892.1	4.06053	1.48484	-38.585	-7.9607	-71.0856	45.4564
GSX2_MA0893.2	12.8068	1.12605	-83.1868	-3.23208	-149.24	70.9413
Hand1::Tcf3_MA0092.1	1.69394	1.55519	-2.58425	7.74501	-33.9558	-3.13743
HAND2_MA1638.1	11.0915	-4.84389	-81.3348	0	0	7.85036
HES1_MA1099.2	-19.688	0	11.9135	-1.36719	49.2641	6.82716
HES2_MA0616.2	-7.93489	-6.24134	2.76273	0	25.301	1.39971
HES5_MA0821.1	-1.6685	-1.41388	2.47528	1.72474	1.71627	1.33716
HES7_MA0822.1	-1.63427	-1.00598	-0.965435	0.789197	1.56824	1.31949
HESX1_MA0894.1	2.09157	0	-24.5922	-1.66951	-32.4124	33.5546
HEY1_MA0823.1	-3.61506	-5.05712	1.01999	0	11.622	1.64061
HEY2_MA0649.1	-6.31614	-3.95484	1.75913	1.37748	17.6448	5.31347
Hic1_MA0739.1	-25.9548	-8.96287	4.75394	44.4999	7.4834	0
HIC2_MA0738.1	-37.4053	-16.0491	2.63535	12.7202	106.404	0
HIF1A_MA1106.1	-15.3815	-12.7066	3.99449	0	61.8429	15.2531
HINFP_MA0131.2	-7.46169	2.97298	6.84091	-2.13094	12.9014	5.5795
HLF_MA0043.3	-6.53054	6.89402	-3.07534	18.5242	-7.65986	-0.745954
HMBOX1_MA0895.1	4.96643	6.12486	-10.8186	1.41625	-8.81679	-1.54554
Hmx1_MA0896.1	0.660716	0	-1.02504	0	0.693497	-0.458481
Hmx2_MA0897.1	-1.25156	-1.38191	0	0.408919	1.72873	1.58114
Hmx3_MA0898.1	-1.25156	-1.38191	0	0.408919	1.72873	1.58114
HNF1A_MA0046.2	-0.958971	1.18135	0	0.720219	-1.80661	1.00466
HNF1B_MA0153.2	-0.642699	1.01926	1.70315	0.677171	-1.87924	0
HNF4A_MA0114.4	0.878829	0	-1.16928	2.52141	-0.796817	-1.71671
HNF4A(var.2)_MA1494.1	-0.625775	-0.69095	0.861921	0.865929	-0.657284	0.790566
HNF4G_MA0484.2	0.950965	-0.874439	-1.17543	2.89827	-0.803053	-1.88366
HOXA1_MA1495.1	3.06097	4.43225	-41.4917	-7.86059	-98.3662	56.8422
HOXA13_MA0650.2	-2.62393	3.84565	2.61546	0	-7.23126	1.01732
HOXA2_MA0900.2	12.1569	7.85508	-55.5425	-6.98332	-146.886	45.583
HOXA4_MA1496.1	10.3393	16.1596	-23.8898	0	-237.925	24.9277
HOXA5_MA0158.2	8.47402	2.63987	-48.9499	-2.38336	-88.0827	35.0234
HOXA6_MA1497.1	2.20804	1.03662	-29.7508	-2.66777	-29.1186	28.0176
HOXA7_MA1498.1	3.18546	9.7418	-44.8743	0	-154.744	46.855
HOXB13_MA0901.2	-2.74721	3.74078	6.21916	1.0809	-6.9619	0.661223
HOXB2_MA0902.2	19.7576	3.90429	-64.268	-3.22818	-143.608	42.0156
HOXB3_MA0903.1	12.9633	3.88259	-60.4937	-7.65421	-152.061	66.0487
HOXB4_MA1499.1	4.96554	10.0093	-28.9392	-1.80524	-169.222	49.6533
HOXB5_MA0904.2	7.02268	4.21514	-32.802	-2.22562	-69.6649	16.8329
HOXB6_MA1500.1	3.74675	7.5358	-60.461	0	-161.124	63.0845
HOXB7_MA1501.1	0.80596	0.770091	-15.8527	-2.81165	-11.0006	12.3949
HOXB8_MA1502.1	1.82803	8.28324	-48.953	0	-157.404	57.3989
HOXB9_MA1503.1	0.775559	0.825978	1.26075	-2.44512	-10.4741	0
HOXC10_MA0905.1	0.80715	5.60158	0	0	-34.3304	2.43942
HOXC11_MA0651.1	-3.06905	0	0	0.730234	0	0.696432
HOXC12_MA0906.1	0.981162	-2.14716	2.14385	0	0	0
HOXC13_MA0907.1	1.84072	0	-0.737442	2.47629	-2.65872	-1.37007
HOXC4_MA1504.1	30.6138	24.1923	-48.4957	-1.23779	-476.089	33.5254
HOXC8_MA1505.1	1.50119	4.77471	-26.0272	-1.30219	-63.5188	32.6263
HOXD10_MA1506.1	-3.03103	0	-0.688347	0.747935	-0.944976	0
HOXD13_MA0909.2	-4.2173	2.4755	1.01961	1.22238	-4.84223	2.21557
HOXD3_MA0912.2	3.67004	0	-22.2827	-2.40648	-22.9338	13.0666
HOXD4_MA1507.1	22.2934	22.4344	-43.4887	-1.169	-402.482	43.5152
HOXD8_MA0910.2	3.89295	4.5143	-41.603	-0.914998	-118.766	43.7598
HSF1_MA0486.2	0.649431	3.71592	0	1.63111	-1.66984	-2.44448
IKZF1_MA1508.1	-41.2245	23.9541	30.0726	19.5841	1.83025	-6.75344
INSM1_MA0155.1	-0.89526	-2.91317	1.28749	0	17.4325	-1.848
IRF1_MA0050.2	0.879427	7.25744	-1.56261	1.62384	2.5594	-4.16359
IRF2_MA0051.1	-1.00376	3.35934	-1.12539	1.59057	0	3.16231
IRF4_MA1419.1	-0.625775	-0.69095	0.861921	0.865929	0.864358	-0.718774
IRF5_MA1420.1	-1.00376	0.54662	0	0.579518	1.58658	0
IRF6_MA1509.1	0.959477	0	-2.31075	-3.74578	1.6099	0
IRF7_MA0772.1	-0.521592	1.94144	1.21091	-2.07266	2.05749	0
IRF8_MA0652.1	-0.593871	0.920511	2.58579	-0.665336	0.959835	-0.73183
Isl1_MA1608.1	2.91065	1.2024	-6.36562	2.76788	-7.69314	3.18328
ISL2_MA0914.1	1.0129	4.09605	-10.6395	0	-41.2994	10.6737
ISX_MA0654.1	5.47957	2.80424	-57.3521	-6.48463	-203.63	112.149
JDP2_MA0655.1	-30.5725	-26.4668	16.2509	58.4873	-45.2346	121.198
JDP2(var.2)_MA0656.1	5.10284	-0.977486	0.905311	-1.57087	-1.98118	0
JUN_MA0488.1	14.0585	1.19066	-4.38683	-3.00099	-13.3684	-14.4006
JUN::JUNB_MA1132.1	-36.2272	-21.5854	19.7064	49.1513	-36.6998	115.766
JUN(var.2)_MA0489.1	-19.2647	-9.21169	11.8597	50.1311	-12.4174	35.8135
JUNB_MA0490.2	-27.3653	-4.94416	22.2612	34.6078	-42.8459	80.0681
JUND_MA0491.2	-32.8492	-6.78906	14.9617	48.6237	-41.136	103.188
JUND(var.2)_MA0492.1	8.87875	1.02694	-4.00153	-4.1443	-6.76134	-5.41654
KLF11_MA1512.1	-0.84807	-20.3355	8.42036	-7.5974	45.7132	8.35197
Klf12_MA0742.1	1.01055	-3.28881	1.44035	-1.66309	5.15271	1.15454
KLF13_MA0657.1	-0.625775	0.839822	0.861921	0.865929	-0.657284	0.790566
KLF14_MA0740.1	-1.25009	-1.85304	10.6178	-3.04109	10.7235	4.07465
KLF15_MA1513.1	-47.675	0	122.315	-18.391	306.553	37.4448
KLF16_MA0741.1	-9.94181	-4.65756	43.7938	-7.92602	85.1553	21.4018
KLF17_MA1514.1	3.30207	-1.41388	0	-2.87105	1.11664	-1.57118
KLF2_MA1515.1	-16.0532	-103.026	104.651	-29.3504	251.752	57.7861
KLF3_MA1516.1	-14.2499	-14.1439	27.8802	-3.72727	59.501	15.1484
KLF4_MA0039.4	113.743	-339.364	0	-144.806	222.648	-18.4189
KLF6_MA1517.1	-1.23912	-110.612	20.4574	-15.0921	65.9446	28.6646
LBX1_MA0618.1	5.53472	2.36901	-31.0562	-6.35528	-63.5127	38.0498
LBX2_MA0699.1	4.60365	0	-34.9765	-4.56827	-63.7697	59.3848
LEF1_MA0768.1	1.53666	1.51355	1.60673	2.56835	-1.46511	-2.78848
LHX1_MA1518.1	4.4543	5.83863	-37.323	0	-148.027	31.3066
LHX2_MA0700.2	1.43095	0.92179	-6.7561	0	-21.5493	15.8415
Lhx4_MA0704.1	7.01147	0.935963	-35.4814	-14.5103	-101.53	64.238
LHX5_MA1519.1	5.49653	3.28701	-65.5296	-10.2384	-137.548	95.5707
LHX6_MA0658.1	3.1554	0	-16.9683	-2.8914	-21.0162	8.41921
Lhx8_MA0705.1	15.1786	-1.87309	-34.7974	-8.75876	-47.3541	18.6133
LHX9_MA0701.2	7.44686	0	-40.9133	-8.56142	-66.5495	55.8746
LMX1A_MA0702.2	4.28789	0.866253	-40.535	-13.9408	-89.0013	65.6485
LMX1B_MA0703.2	1.34242	1.71833	-7.18664	-1.7785	-16.5626	9.93921
MAF::NFE2_MA0501.1	-12.5949	0	5.17747	27.8416	-10.8286	7.11939
MAFA_MA1521.1	1.4779	0	-1.40116	4.75272	1.11717	-2.31504
Mafb_MA0117.2	3.62174	-1.31287	-2.35414	2.95433	-12.4374	0
MAFF_MA0495.3	0.713195	1.37519	1.11528	1.55338	-4.57794	-1.3626
MAFG_MA0659.2	2.38576	1.16025	1.02315	0	-5.77502	-1.84117
MAFK_MA0496.3	-4.7335	-0.686927	-1.69618	20.7222	-3.10519	3.6848
Mecom_MA0029.1	13.1867	-4.38856	-4.20099	-3.2616	-9.10821	-5.91466
MEF2A_MA0052.4	29.9502	0	-19.3677	-4.4432	-14.0018	-4.35961
MEF2B_MA0660.1	22.4597	0	-11.8174	-6.59499	-8.23265	-3.58922
MEF2C_MA0497.1	33.1202	0	-19.5515	-6.18041	-10.9664	-3.39056
MEF2D_MA0773.1	22.3424	0	-11.3311	-7.63245	-11.3948	-3.1719
MEIS1_MA0498.2	31.8668	-58.2389	-75.3605	2.31914	-235.916	53.2745
MEIS2_MA0774.1	1.42452	-8.31592	-13.7109	1.08741	-8.84548	17.956
MEOX1_MA0661.1	1.82791	2.60775	-25.2605	-6.03639	-35.3726	36.2528
MEOX2_MA0706.1	0.857027	4.35016	-20.8503	-2.60402	-70.745	41.576
MGA_MA0801.1	2.97005	-42.7325	-4.06051	-8.0664	25.9238	2.06941
MITF_MA0620.3	-1.322	1.69728	0	1.32705	-2.14606	1.94499
mix-a_MA0621.1	3.2466	1.25052	-17.58	-11.3169	-50.2774	30.3393
MIXL1_MA0662.1	4.32937	3.08772	-59.0785	-12.2707	-127.017	105.892
MLX_MA0663.1	-0.920367	2.52616	1.78879	8.3978	-4.60721	2.46705
Mlxip_MA0622.1	-1.1418	-26.8164	-5.30075	-1.50663	28.8616	16.379
MLXIPL_MA0664.1	-0.919774	4.06762	1.73115	8.9938	-7.67032	1.9401
MNT_MA0825.1	-2.33838	-11.9102	-1.57297	5.47553	11.3366	14.3622
MNX1_MA0707.1	2.1649	2.4107	-26.1541	-5.51523	-59.3049	43.5629
MSANTD3_MA1523.1	-3.02999	-5.72134	1.10299	1.05764	50.3779	-4.53568
MSC_MA0665.1	5.87325	-1.08668	-4.68122	-1.0687	-2.23701	-0.731457
MSGN1_MA1524.1	-3.43197	2.61176	-4.64054	1.91577	-6.60257	6.59316
MSX1_MA0666.1	4.60669	1.94004	-48.5092	-2.34231	-137.263	59.1108
MSX2_MA0708.1	4.65556	2.17339	-30.7282	-0.911223	-116.007	49.7845
Msx3_MA0709.1	2.88194	4.02425	-50.8393	-1.04394	-181.178	81.1311
MTF1_MA0863.1	-0.625775	0.839822	-0.677359	0.865929	0.864358	0
MXI1_MA1108.2	6.47555	-17.4464	-102.129	13.0829	-12.1986	0
MYB_MA0100.3	1.32265	13.4526	-11.6796	22.4182	-49.0717	-1.7563
MYBL1_MA0776.1	-1.87734	2.51949	0.955915	0.962363	0	2.37172
MYC_MA0147.3	-3.48168	-7.4423	-0.903076	-1.50307	23.1628	4.73348
MYCN_MA0104.4	-0.713889	-7.7181	-1.37043	-5.31136	10.5659	1.01364
MYF5_MA1641.1	12.027	0	-24.0516	-2.35004	-1.20969	-1.73606
MYF6_MA0667.1	5.99311	1.41445	-6.67202	-1.23182	-6.88947	0
MYOD1_MA0499.2	-1.4276	-5.59703	1.58647	-1.23941	11.2315	1.67425
MYOG_MA0500.2	-1.29271	1.06402	-12.403	4.27604	28.4153	0
MZF1_MA0056.2	7.77278	-2.28011	-10.7161	-1.05984	-1.73329	-5.22581
MZF1(var.2)_MA0057.1	36.9641	-14.9296	-1.75824	-27.8103	20.0357	-2.91692
NEUROD1_MA1109.1	-1.59743	-3.52228	-3.15235	1.91639	1.66481	2.58427
NEUROD2_MA0668.1	-5.46163	1.04346	-2.17001	0	-3.646	5.8566
NEUROG1_MA0623.2	-5.18692	0.826434	-0.792029	-1.91165	-6.92866	5.88039
NEUROG2_MA0669.1	-3.35985	0.955069	0	-1.30006	-3.9905	4.05928
NEUROG2(var.2)_MA1642.1	-0.900159	-2.40864	-6.01633	1.90546	3.52725	1.13099
NFAT5_MA0606.1	15.8179	31.8687	-2.91953	1.11036	-52.5516	-20.9361
NFATC1_MA0624.1	23.0448	47.261	-2.25329	2.9783	-119.226	-33.0664
NFATC2_MA0152.1	31.2573	49.565	-16.2664	3.39347	-118.35	-14.1783
NFATC3_MA0625.1	11.9016	27.6376	0	2.90607	-53.1834	-21.9473
NFATC4_MA1525.1	10.8713	27.9343	-1.51459	3.75407	-47.4955	-24.4731
NFE2_MA0841.1	-17.9831	-5.68729	8.68779	36.4202	-22.5749	51.4755
NFE2L1_MA0089.2	-6.96657	0	4.09729	15.7602	-5.70217	5.59564
Nfe2l2_MA0150.2	-7.03538	-3.46118	0.952432	6.88862	2.65757	4.54891
NFIB_MA1643.1	-1.45208	0	-3.38686	0	4.32189	2.00364
NFIC_MA0161.2	0.930909	-3.65264	-1.41825	87.1926	-49.8106	-6.58745
NFIC::TLX1_MA0119.1	-3.1036	0	-2.02769	2.44246	0	2.76244
NFIC(var.2)_MA1527.1	-5.80475	0.654364	1.05052	5.35295	1.87627	1.71385
NFIL3_MA0025.2	-3.70623	9.32564	-2.17001	16.6087	-14.7416	0
NFIX_MA0671.1	-14.1626	0	1.25556	236.292	-109.203	-6.13742
NFIX(var.2)_MA1528.1	-2.93243	0	0.778866	1.79716	1.78758	1.36219
NFKB1_MA0105.4	5.01389	-0.686173	-2.3571	-2.33466	2.93617	-2.69218
NFKB2_MA0778.1	6.73328	-2.08754	-4.00613	-1.92691	4.08505	-2.37478
NFYA_MA0060.3	8.81828	-5.13131	7.13351	0	-8.54215	10.2407
NFYB_MA0502.2	-2.2486	-2.68854	5.36976	1.18334	0	7.41377
NFYC_MA1644.1	15.7407	-5.24077	7.23289	-0.87521	-17.4826	9.76836
NHLH1_MA0048.2	-3.87955	1.51082	0	1.30859	29.3908	0
NKX2-2_MA1645.1	2.66801	0	-5.54105	1.10229	-4.58119	0
NKX2-3_MA0672.1	1.2151	8.7514	-2.67567	1.15728	-22.3815	0.777812
Nkx2-5(var.2)_MA0503.1	1.50679	2.27305	-1.73099	9.50297	-2.23673	-4.52881
Nkx3-1_MA0124.2	0.996287	13.2914	-4.54449	0	-22.8378	1.54103
Nkx3-2_MA0122.3	1.90931	5.81199	-1.21881	0	-9.68373	-1.35416
NKX6-1_MA0674.1	6.21283	2.23939	-56.6255	-7.38097	-169.746	99.0948
NKX6-2_MA0675.1	4.81106	12.7258	-38.9373	-2.36162	-270.366	96.5747
NKX6-3_MA1530.1	1.15127	10.3074	-8.00768	3.30969	-101.456	17.3946
Nobox_MA0125.1	7.65007	1.95791	-62.8935	-2.42668	-104.345	55.0075
NOTO_MA0710.1	7.98123	0	-38.3229	-5.53338	-32.8232	23.3219
Npas2_MA0626.1	-1.01101	-24.8276	-5.89099	-2.75593	24.3122	9.60731
NR1D1_MA1531.1	-0.521592	1.94144	0.637514	0.64628	-1.14874	0.97823
Nr1h3::Rxra_MA0494.1	-2.4221	1.03979	3.67517	1.1064	0.468999	-0.750048
NR1H4_MA1110.1	-1.85925	0.953354	-4.6377	6.58662	-4.82468	0
NR1H4::RXRA_MA1146.1	-1.45208	2.17366	1.03078	2.26459	4.32189	-3.59395
NR1I2_MA1533.1	-1.25156	0.389883	-1.35472	-1.34904	1.72873	1.58114
NR2C1_MA1535.1	-18.0368	-28.1728	-27.169	14.1634	14.502	18.6206
NR2C2_MA0504.1	-0.720348	-1.52092	1.60762	-1.38327	0.882253	3.11133
NR2C2(var.2)_MA1536.1	-24.8097	-29.9918	-35.0656	17.9729	11.1608	35.5708
Nr2e3_MA0164.1	9.4875	15.6674	-3.3056	7.2962	-63.981	-5.16049
NR2F1_MA0017.2	-5.84818	1.10899	0	3.73259	0	4.98773
NR2F1(var.3)_MA1538.1	-1.45208	4.1992	2.25059	1.03926	2.2591	-0.741729
NR2F2_MA1111.1	-39.068	9.76373	-1.21137	36.9756	-20.7283	28.8004
Nr2f6(var.2)_MA0728.1	1.6907	-1.38191	0.405982	-1.34904	-1.31457	-0.304908
NR2F6(var.3)_MA1539.1	-1.00376	3.35934	1.5804	0.579518	1.58658	-0.403032
NR3C1_MA0113.3	-1.11771	-0.687749	2.06847	-0.647932	-1.23402	1.76362
NR3C2_MA0727.1	-1.11771	0.518095	1.15545	0.565208	-2.21502	2.95501
NR4A1_MA1112.2	-24.2789	8.59939	-3.52338	22.2154	-21.4238	29.3055
NR4A2_MA0160.1	-20.4524	0	-7.27838	20.8844	-9.49838	24.0321
NR4A2::RXRA_MA1147.1	-1.24619	1.03979	0.465575	0.471212	6.05071	-0.750048
NR5A1_MA1540.1	-6.12288	-2.54087	-3.06097	13.4212	4.25524	0
Nr5a2_MA0505.1	2.35756	-0.86862	-1.8282	0.7929	1.78758	-1.49632
NR6A1_MA1541.1	0.564103	-1.47113	-1.39911	1.06557	0	0
NRF1_MA0506.1	-23.8293	36.0548	67.9999	-8.20659	47.8046	18.749
NRL_MA0842.2	13.9085	-8.32853	-3.25211	0.678173	-3.87099	-3.07844
OLIG1_MA0826.1	-4.06901	2.10071	1.12156	1.79636	-7.54996	2.60317
OLIG2_MA0678.1	-5.09555	2.22646	-0.822317	1.06283	-4.48093	2.83325
OLIG3_MA0827.1	-6.34214	2.54481	1.24679	2.00981	-6.67464	3.87648
ONECUT1_MA0679.2	-1.82909	2.72075	1.45249	5.07051	-1.42379	0.691721
ONECUT2_MA0756.1	-1.63427	0.733235	0.780501	4.44122	0	-0.496402
ONECUT3_MA0757.1	-0.816957	1.48411	0.780501	2.7512	0	-0.496402
OSR1_MA1542.1	1.1379	0.934387	-1.56554	2.47247	-1.61062	2.82197
OSR2_MA1646.1	3.10478	0	-14.7507	1.24484	-1.01822	-1.06276
OTX2_MA0712.2	1.37252	1.05933	-1.56844	1.77059	-10.9738	0
OVOL2_MA1545.1	-0.697747	2.31672	-0.688347	0.96209	-2.21152	2.48813
Pax2_MA0067.1	10.2317	-61.8207	-37.3246	44.489	-9.31065	6.44356
PAX3_MA0780.1	0.736034	1.83723	-1.46662	-1.7774	-1.57201	5.39992
PAX4_MA0068.2	5.32935	-0.778151	-18.7921	-7.8848	-35.4479	17.939
PAX6_MA0069.1	-2.92921	3.05045	1.21091	6.74372	-1.9765	2.74959
PBX1_MA0070.1	0.7206	-12.0044	-0.686935	-2.3119	-16.102	25.4465
PBX3_MA1114.1	2.47595	-5.70129	-1.04052	-1.82605	0	0.794851
PDX1_MA0132.2	16.1335	3.412	-90.1717	-8.34602	-235.215	102.072
PHOX2A_MA0713.1	2.17395	2.08631	-3.8208	-1.95155	-6.28224	0.803863
PHOX2B_MA0681.2	1.96739	0.590175	-1.22882	-1.21737	-1.9765	0
PITX3_MA0714.1	1.14317	1.83157	-5.71322	5.98907	-13.1711	1.19136
PKNOX1_MA0782.2	2.65996	-3.90599	1.16509	6.11888	-3.71611	0
PKNOX2_MA0783.1	-0.593871	0	-0.669559	-0.665336	-0.639846	0
POU1F1_MA0784.1	-1.17339	0.682928	0.794141	1.09781	-6.792	3.01071
POU2F1_MA0785.1	-1.19493	1.39079	-3.74612	0	-1.67609	0.704204
POU2F2_MA0507.1	-2.89856	5.49654	-2.8259	1.17664	-2.97541	3.69933
POU3F1_MA0786.1	-1.27832	2.27827	-1.2614	2.47239	-4.7219	0.868014
POU3F2_MA0787.1	-1.17594	2.13127	-1.03748	2.6929	-6.5855	1.85112
POU3F3_MA0788.1	0.764707	2.26462	-4.24341	0	-2.75543	2.0602
POU4F1_MA0790.1	7.10417	-4.88945	-0.982293	-5.90872	-3.414	1.64991
POU4F2_MA0683.1	0.929337	0	0	-0.665336	-1.97187	2.37172
POU4F3_MA0791.1	5.04655	-2.39773	-0.654743	-2.30817	-2.21502	1.76362
POU5F1_MA1115.1	-2.69924	17.7988	1.02401	7.35537	-15.2642	0
POU6F1_MA0628.1	3.06223	1.33532	-15.1292	-3.32545	-34.2792	18.8049
POU6F1(var.2)_MA1549.1	10.9852	0	-11.4346	1.17609	-42.6087	2.45912
POU6F2_MA0793.1	2.59131	1.5083	-7.52711	0	-16.7956	3.53423
PPARA::RXRA_MA1148.1	-1.87734	0	0.955915	0.962363	-0.639846	0.842618
PPARD_MA1550.1	2.19286	0	-0.66375	-0.658506	-1.55519	0.883158
PRDM1_MA0508.3	7.77487	3.73995	-1.73148	-1.88072	-15.5348	-12.7173
Prdm15_MA1616.1	1.138	3.04132	-3.58821	-1.00805	0	1.12752
PRDM4_MA1647.1	17.1965	5.75398	-6.36796	1.20795	-49.5905	-5.96258
PROP1_MA0715.1	3.85647	1.54866	-3.57154	-1.11453	-8.24123	0.658624
PROX1_MA0794.1	1.53666	1.51355	0	-0.885343	-1.46511	-0.548224
PRRX1_MA0716.1	5.24435	3.31111	-47.7193	-6.55621	-196.288	110.587
PRRX2_MA0075.3	9.46689	0	-49.3033	-9.25456	-79.3607	65.7002
Ptf1a_MA1618.1	2.32171	4.01445	-8.82396	0	-10.5189	1.85904
Ptf1a(var.2)_MA1619.1	11.2804	-1.48559	-22.4233	-1.97839	0.913596	-2.35286
Ptf1a(var.3)_MA1620.1	-4.26127	-1.77053	1.56813	-1.9621	8.71436	2.04675
RARA_MA0729.1	0.845347	-0.69095	0	-0.674518	-0.657284	-0.718774
RARA::RXRA_MA0159.1	-1.63427	-1.00598	0	-1.85015	0.785784	2.38749
RARA::RXRG_MA1149.1	-2.12003	0.769237	-0.641744	0	-0.578922	2.43905
Rarb_MA0857.1	1.6907	-1.38191	0.405982	-1.34904	-1.31457	-0.304908
Rarb(var.2)_MA0858.1	-0.625775	0.839822	0.861921	0.865929	-0.657284	-0.718774
RARB(var.3)_MA1552.1	-2.4221	1.03979	-0.658936	-2.67509	2.13395	3.28989
Rarg_MA0859.1	1.6907	-1.38191	0.405982	-1.34904	-1.31457	-0.304908
Rarg(var.2)_MA0860.1	-3.12894	0.984361	1.03078	4.32974	-0.626981	0.883158
RARG(var.3)_MA1553.1	-3.75475	1.48727	0	-2.13339	1.56083	4.74352
RAX_MA0718.1	2.02954	-0.777833	-31.9066	-4.04298	-32.724	43.6597
RAX2_MA0717.1	7.36439	1.8535	-67.6649	-7.15983	-158.63	96.7104
RBPJ_MA1116.1	87.9241	-27.8622	-110.191	-34.7557	0	-5.92292
Rbpjl_MA1621.1	-3.70854	-2.99163	1.54139	-1.85265	14.1739	0
REL_MA0101.1	68.2224	0	-73.3229	-44.0501	16.4911	-41.3645
RELA_MA0107.1	54.788	0	-43.3369	-36.6212	1.93458	-40.2728
RELB_MA1117.1	31.1591	-6.17339	-19.5356	-10.9032	-3.33411	-7.08225
REST_MA0138.2	-5.96133	1.76102	-6.1323	-6.07093	6.11754	21.8896
RFX1_MA0509.2	22.7055	-13.4322	-16.3249	-9.41336	-2.86426	-2.1154
RFX3_MA0798.2	18.982	-20.2845	-14.3411	-11.8372	-0.978211	1.01973
RFX4_MA0799.1	1.80984	-6.56657	-1.90675	0	3.50304	2.02024
RFX7_MA1554.1	14.7907	-4.03735	-9.31392	-12.7593	-5.81778	2.53653
Rhox11_MA0629.1	-1.45208	0	1.03078	0	2.2591	0
RHOXF1_MA0719.1	1.18632	7.90906	-30.7998	30.2003	-41.8192	-1.76767
RORA_MA0071.1	-5.49655	2.56991	-0.758774	11.261	-11.0648	3.29108
RORA(var.2)_MA0072.1	1.05539	-0.843363	-3.56997	-2.35455	-2.71095	4.08479
RORB_MA1150.1	3.28857	0	-24.5874	2.38841	-6.51675	2.32992
RORC_MA1151.1	3.21999	0	-23.709	2.17928	-8.29578	7.12933
RREB1_MA0073.1	2.87796	0	-2.14551	-1.01739	-0.971347	-1.13838
RUNX1_MA0002.2	-108.387	324.347	-4.19451	112.696	-113.805	20.4955
RUNX2_MA0511.2	-140.767	259.575	-0.835135	80.3275	-140.354	46.4407
RUNX3_MA0684.2	-49.0831	179.664	-2.35622	31.8547	-71.7428	6.40435
RXRA::VDR_MA0074.1	-0.570705	0	0	0	2.2591	0
RXRB_MA0855.1	3.38145	0	-1.12539	-1.11862	-2.62918	1.40122
RXRB(var.2)_MA1555.1	-2.04695	1.97266	0	0.565208	-0.607243	4.64365
RXRG(var.2)_MA1556.1	-1.24619	2.03767	-0.658936	-1.4177	0	3.28989
SCRT2_MA0744.2	-1.30642	1.30139	3.9492	0	0.904666	-0.786894
SHOX_MA0630.1	6.67875	3.34589	-55.2426	-7.39852	-209.839	101.825
Shox2_MA0720.1	7.36439	1.8535	-67.6649	-7.15983	-158.63	96.7104
SIX1_MA1118.1	1.36126	2.70264	-15.4101	-5.18833	-3.25957	6.06392
SIX2_MA1119.1	2.37839	0.970695	-5.97763	-0.841038	-2.95295	2.96354
Six3_MA0631.1	0.553529	0.54662	0	0	-1.07772	0
Smad2::Smad3_MA1622.1	-31.2872	-21.6801	0	95.4966	-58.0482	148.545
SMAD2::SMAD3::SMAD4_MA0513.1	3.95235	-3.41867	-1.60734	-1.04354	0	-1.25572
SMAD3_MA0795.1	3.21219	1.16798	3.58829	-1.05718	-14.5825	-6.4951
Smad4_MA1153.1	17.3249	-3.61512	2.64278	1.48686	-25.348	-18.5512
SMAD5_MA1557.1	3.21219	1.16798	3.58829	-1.05718	-14.5825	-6.4951
SNAI1_MA1558.1	-0.963685	-61.4145	1.90509	-25.6637	187.677	-1.83642
SOHLH2_MA1560.1	-5.83572	-3.39054	1.51863	0	8.96326	10.4652
Sox1_MA0870.1	0.553529	0.54662	-1.12539	0.579518	0	0.486349
SOX10_MA0442.2	-9.36342	11.9821	51.9748	23.7089	-13.3309	-48.2069
SOX12_MA1561.1	-0.816957	-1.00598	0	0	4.43114	0.632216
SOX13_MA1120.1	-69.8386	1.29491	259.237	100.772	6.84789	-123.486
SOX14_MA1562.1	-0.861652	0.967409	1.11067	0	1.85829	-3.13798
SOX15_MA1152.1	-101.881	36.0036	231.269	58.418	-7.23235	-74.1258
Sox17_MA0078.1	-44.6569	1.22587	82.6444	61.9468	-3.90132	-36.9026
SOX18_MA1563.1	-101.573	3.36394	197.855	124.041	1.65641	-56.727
SOX2_MA0143.4	-69.2848	5.12367	233.021	77.1594	1.56693	-111.43
Sox3_MA0514.1	-9.44534	4.50363	37.8164	18.6662	0	-26.14
SOX4_MA0867.2	-37.9176	8.76951	151.66	49.4327	1.47592	-86.5244
Sox5_MA0087.1	-110.367	57.2277	409.995	127.081	-116.535	-109.161
Sox6_MA0515.1	-51.0352	1.61771	223.739	59.5095	3.17758	-102.212
SOX8_MA0868.2	-67.5558	3.20939	192.091	60.9518	4.30688	-97.8755
SOX9_MA0077.1	-91.2405	8.48829	222.876	88.6161	2.97959	-112.202
SP3_MA0746.2	-7.01803	-4.87563	26.4701	-2.78052	47.46	24.9727
SP4_MA0685.1	-2.2214	-0.937377	5.16827	-1.8612	0	5.55313
SP8_MA0747.1	-3.62484	-8.55195	16.7224	-3.95495	38.8378	13.1069
SP9_MA1564.1	-2.67611	-10.8154	24.6318	-7.43247	64.8254	20.8907
SPDEF_MA0686.1	-2.40466	0	2.61657	1.39793	0.814222	1.43014
SPIB_MA0081.2	1.16683	1.84946	3.09836	2.11217	-0.704049	-4.79429
Spz1_MA0111.1	2.20653	0	-4.90833	-1.05491	-2.50647	0.80892
SREBF1_MA0595.1	16.7796	-19.969	-6.23912	-14.5624	9.02951	-7.16232
SREBF2_MA0596.1	5.09422	-15.9788	-7.62184	-3.18894	14.7817	-3.01981
SREBF2(var.2)_MA0828.1	-1.38907	2.42172	2.82329	6.1578	-4.11126	2.51549
SRY_MA0084.1	-62.8339	64.6191	165.613	33.5838	-55.8459	-25.4853
STAT1_MA0137.3	8.64748	2.90752	-0.938199	0	-10.7994	-1.75206
STAT1::STAT2_MA0517.1	7.24083	3.80855	-6.43866	-0.849085	-2.92674	-3.61292
Stat2_MA1623.1	2.36998	7.94614	0	-0.731883	-13.6276	-4.79393
STAT3_MA0144.2	24.3358	-1.0774	-8.30713	-1.46433	-15.3115	-2.02507
Stat4_MA0518.1	2.81985	3.22355	0	0	-3.32785	0
Stat5a_MA1624.1	8.14451	2.65751	0	3.02949	-25.4928	-9.70646
Stat5a::Stat5b_MA0519.1	9.3271	2.045	-7.21401	0	-26.3274	-2.39633
Stat5b_MA1625.1	12.0942	-1.9875	-13.0232	0	-7.87721	1.2407
Stat6_MA0520.1	0.946055	0.757237	0	-1.10076	-0.973143	-0.786058
TAL1::TCF3_MA0091.1	0.891898	4.22079	-3.84035	-1.25633	-4.3962	-1.48106
TBP_MA0108.2	-1.66114	4.75666	0.70703	1.11375	0	-0.751605
TBR1_MA0802.1	-2.00665	-1.55958	-3.04619	3.25132	1.61636	1.4589
TBX1_MA0805.1	-2.38043	-10.6308	-1.58515	0	5.28784	2.8527
TBX15_MA0803.1	-2.38043	-10.6308	-1.58515	0	5.28784	2.8527
TBX18_MA1565.1	1.13084	-3.67952	-1.02859	-1.15679	4.00372	-0.777064
TBX2_MA0688.1	-1.61121	0.77049	-2.03804	2.05341	1.58031	0
TBX20_MA0689.1	-3.72172	0	0	1.70392	1.97747	0.880129
TBX21_MA0690.1	-2.81784	0	-3.37317	2.35838	1.83929	1.65982
TBX3_MA1566.1	1.74345	-24.112	-5.33507	-4.98873	19.8882	2.40162
TBX4_MA0806.1	1.40015	-12.9981	-11.1518	-5.77649	6.60555	8.29527
TBX5_MA0807.1	1.40015	-12.9981	-11.1518	-5.77649	6.60555	8.29527
Tcf12_MA0521.1	6.03409	-6.40479	-34.7026	-3.18781	28.1113	0
Tcf21_MA0832.1	1.18644	1.15394	-1.27477	1.77069	0.637726	0
TCF21(var.2)_MA1568.1	-1.79422	0.790765	-3.56435	-0.722956	0	1.43058
TCF3_MA0522.3	-1.12528	-71.8123	0	-44.1353	281.439	0
TCF4_MA0830.2	-4.06415	-18.7379	3.47814	-13.54	82.9676	-1.94713
TCF7_MA0769.2	-2.18743	2.62737	-1.20169	24.8631	-31.3497	0
TCF7L1_MA1421.1	-2.56667	0	0.985463	1.68797	0	-0.855601
TCFL5_MA0632.2	-39.8732	5.79304	38.8812	-0.84716	61.9052	3.39209
TEAD1_MA0090.3	0.826483	-7.04889	16.0965	14.4354	-48.0041	4.6174
TEAD2_MA1121.1	-2.30224	-5.27416	27.1722	28.1653	-67.1836	9.04066
TEF_MA0843.1	-2.81576	4.72671	3.5118	9.38293	-6.55881	-2.84614
TFAP2A_MA0003.4	-2.75426	6.93166	-1.1281	-3.66922	29.6516	-10.7855
TFAP2A(var.2)_MA0810.1	-9.23545	2.01555	5.98927	-5.72953	85.7895	-15.6011
TFAP2A(var.3)_MA0872.1	-0.936824	-2.40539	3.36934	-3.82971	21.1875	-6.86562
TFAP2B_MA0811.1	-7.72862	2.22401	4.48472	-1.69322	51.9755	-15.3534
TFAP2B(var.2)_MA0812.1	-2.46508	1.26612	0.867487	-9.80595	43.6879	-15.2556
TFAP2B(var.3)_MA0813.1	-1.07071	-2.13746	2.66692	-3.8529	24.2136	-8.03699
TFAP2C_MA0524.2	-10.8057	2.11258	0	1.74558	46.6278	-9.25387
TFAP2C(var.2)_MA0814.2	-3.5431	2.90496	1.15336	-6.53154	41.8956	-4.86553
TFAP2C(var.3)_MA0815.1	-1.05551	-2.23449	3.12949	-3.61195	20.6202	-6.55625
TFAP2E_MA1569.1	-19.1191	4.65302	12.895	-13.8896	150.428	-8.39425
TFAP4_MA0691.1	4.7387	2.24156	-0.960014	1.09921	-1.44955	-6.75521
TFCP2_MA0145.3	-1.43227	4.86	1.63698	1.26466	-2.9121	0
TFDP1_MA1122.1	-42.2237	16.2877	49.8114	-8.48916	86.1378	23.5071
TFE3_MA0831.2	-1.3637	2.2968	3.44797	7.35113	-2.52055	8.89784
TFEC_MA0871.2	-1.30842	2.6373	3.48644	2.53208	-1.28717	12.9934
TGIF1_MA0796.1	-0.593871	0	-0.669559	-0.665336	-0.639846	0
TGIF2_MA0797.1	-2.68988	-3.2411	0	0	1.68283	2.96354
TGIF2LX_MA1571.1	0.564103	-4.52097	-3.12393	-0.841038	0.611133	2.96354
TGIF2LY_MA1572.1	-2.13547	-2.77435	-1.95557	-0.950192	1.59483	6.04548
THAP1_MA0597.1	-4.39588	-5.50928	-9.93005	3.40284	51.3817	3.36014
TLX2_MA1577.1	4.99893	3.18147	-61.6435	-4.45394	-168.349	87.2656
TP53_MA0106.3	-0.625775	0.839822	0.861921	-0.674518	0.864358	-0.718774
TP63_MA0525.2	-0.625775	0.839822	-0.677359	0	-0.657284	0.790566
TP73_MA0861.1	-0.816957	1.48411	0.780501	-1.85015	-0.906612	1.31949
TWIST1_MA1123.2	0.864724	-0.966804	-21.7226	0	-2.8906	19.9786
Twist2_MA0633.1	-6.30022	6.01437	-2.08548	0.736803	-12.2833	10.0738
UNCX_MA0721.1	3.93632	2.0166	-47.0335	-2.80613	-107.155	66.39
USF2_MA0526.3	-5.2277	-4.526	-1.13722	4.66883	-0.961905	4.6057
VAX1_MA0722.1	8.40423	1.98136	-48.6621	-13.6709	-130.264	76.3644
VAX2_MA0723.1	8.40423	1.98136	-48.6621	-13.6709	-130.264	76.3644
VEZF1_MA1578.1	60.8796	-49.0727	-4.00951	-48.863	49.3805	-16.2002
VSX1_MA0725.1	7.46693	1.37544	-47.9057	-16.2166	-115.571	76.1319
VSX2_MA0726.1	5.84671	1.19757	-38.4699	-15.8072	-103.5	65.3755
Wt1_MA1627.1	12.3531	-7.01741	2.15459	-21.3859	11.3875	-2.97293
XBP1_MA0844.1	-2.13547	0.999661	-1.95557	2.20093	0.742685	-0.805815
YY2_MA0748.2	-5.62028	0	31.5217	-7.47095	19.4103	19.1538
ZBED1_MA0749.1	-0.625775	0.839822	0.861921	-0.674518	0.864358	0.790566
ZBTB12_MA1649.1	-4.07324	-2.99283	3.06896	7.3972	-1.00967	-1.67143
ZBTB14_MA1650.1	-51.278	16.1397	31.6306	-1.95118	72.4541	8.01559
ZBTB18_MA0698.1	1.66099	-3.49804	-6.74549	0	-1.4181	4.2596
ZBTB26_MA1579.1	4.72292	0	-5.07323	-1.5306	-11.1851	2.05154
ZBTB32_MA1580.1	0.75951	0	1.35981	-0.723307	-2.30316	1.30103
ZBTB7A_MA0750.2	-3.06622	0	19.1632	-5.28797	8.11324	14.3425
ZFP57_MA1583.1	-3.22718	0	1.26391	-2.71487	6.21656	7.12613
Zfx_MA0146.2	-39.6567	0	40.3281	-2.08351	178.973	7.25805
ZIC1_MA0696.1	2.65085	-1.00598	-0.965435	-0.957035	0.785784	-1.09073
Zic2_MA1629.1	0.997891	-6.54705	-5.68849	0	10.6617	0.84334
ZIC3_MA0697.1	5.07223	-2.20361	-1.02504	-2.13339	0.693497	-2.32325
ZIC5_MA1584.1	2.53607	-0.689853	-0.669559	-0.665336	0	-0.73183
ZKSCAN1_MA1585.1	0.879289	0.916383	1.40216	-0.751872	-1.62086	-1.24811
ZKSCAN5_MA1652.1	2.00492	-5.21134	1.45952	0	10.4261	-3.8228
ZNF135_MA1587.1	-3.41363	-0.687258	4.2037	0	-1.6781	3.6054
ZNF140_MA1589.1	-1.79977	0	0.604997	4.83606	-5.73317	0
ZNF143_MA0088.2	-1.00376	0.54662	0.574427	-2.69812	0.577521	1.40122
ZNF148_MA1653.1	-1.88333	-4.73436	29.8991	-6.63103	64.586	0
ZNF263_MA0528.2	21.3912	-51.4366	-1.82499	-50.7168	95.9114	-2.35584
Znf281_MA1630.1	37.6078	-22.0558	1.38851	-31.9626	10.3241	-7.38036
ZNF317_MA1593.1	4.44119	-1.66485	-2.98543	-1.11526	-3.95732	0
ZNF341_MA1655.1	2.57018	-6.25312	-7.71	1.38374	7.40753	-0.747008
ZNF354C_MA0130.1	39.3493	-143.35	-37.7684	-30.433	126.283	-17.282
ZNF410_MA0752.1	-1.25156	1.67965	0.405982	0.408919	0	1.58114
Znf423_MA0116.1	5.24185	-5.06939	0	-8.93035	6.34996	-1.24503
ZNF449_MA1656.1	4.29088	-2.6799	-1.16366	-1.76907	0	1.12772
ZNF460_MA1596.1	-13.3969	0	0.992549	4.85342	1.74252	1.16381
ZNF528_MA1597.1	-0.625775	-0.69095	0.861921	0.865929	-0.657284	0.790566
ZNF652_MA1657.1	-0.867104	1.94537	1.07993	-1.71106	-2.64173	2.56895
ZNF740_MA0753.2	4.77688	-1.70648	0	-4.17587	1.40075	-1.40049
ZNF75D_MA1601.1	17.7654	4.97999	-18.872	-2.39912	-1.79105	-19.9316
ZSCAN29_MA1602.1	1.36936	0.885469	1.84649	-1.07297	-0.720475	0
ZSCAN4_MA1155.1	-0.625775	-0.69095	-0.677359	-0.674518	0.864358	-0.718774
Alx4_MA0853.1	0	1.67965	0	0.408919	0	-0.304908
Arid5a_MA0602.1	0	5.97137	-0.994995	0	-5.97159	0
BARHL1_MA0877.2	0	7.76094	-4.86365	1.23495	-7.20671	4.37672
BARHL2_MA0635.1	0	5.64763	0	0.887349	-33.8419	1.77277
BATF_MA1634.1	0	-9.84539	0	69.5763	-97.0429	81.1944
BATF::JUN_MA0462.2	0	-8.442	0	55.7646	-87.7896	76.7072
BATF3_MA0835.2	0	-1.64716	11.5065	27.8616	-72.9696	40.881
BHLHE22(var.2)_MA1635.1	0	-34.1192	-52.2681	3.63358	145.49	-5.43042
CDX1_MA0878.2	0	4.29599	-1.99692	4.8446	-2.87262	0
CLOCK_MA0819.1	0	-5.17133	-2.21371	0	-0.676643	5.16042
Creb3l2_MA0608.1	0	-12.2845	-1.61588	-0.917235	8.75873	6.45451
CTCF_MA0139.1	0	-5.44129	-5.52618	-18.0271	25.5502	30.7695
DMRTA2_MA1478.1	0	-0.825931	-0.685696	2.5809	-2.82963	1.55099
E2F2_MA0864.2	0	0.920511	-0.669559	0	-1.97187	0
EGR4_MA0733.1	0	-1.66668	0	-0.658506	-0.626981	0.883158
ELK1_MA0028.2	0	-2.22418	14.4314	-2.05318	-0.752424	5.74057
ELK3_MA0759.1	0	-2.22418	14.4314	-2.05318	-0.752424	5.74057
ERF_MA0760.1	0	-1.08024	8.23559	0	-1.98103	3.11502
ERG_MA0474.2	0	-1.00887	10.5449	2.42944	-1.27507	3.99881
ETS1_MA0098.3	0	-2.19719	19.3067	-1.27423	-1.16779	6.04722
ETS2_MA1484.1	0	-2.44394	9.13218	-1.0239	0	6.78486
ETV2_MA0762.1	0	0.826339	5.05253	0	-1.97757	4.34243
ETV5_MA0765.2	0	-3.91286	24.8642	-8.35229	0	30.2208
FEV_MA0156.2	0	-1.6539	10.1287	0	-1.80763	3.07432
FIGLA_MA0820.1	0	-4.2833	-1.12418	-6.45988	13.0814	0
FLI1_MA0475.2	0	-1.19051	9.98655	0	-2.22698	3.25248
FOSB::JUNB(var.2)_MA1136.1	0	-0.73396	5.6448	1.78509	-3.16	2.09434
FOSL2_MA0478.1	0	-62.4028	-0.995369	103.497	-18.903	114.849
GCM2_MA0767.1	0	-2.62258	-4.61864	-2.17874	4.00684	-0.92625
Gmeb1_MA0615.1	0	-1.92434	0	1.57367	1.56824	-1.09073
HES6_MA1493.1	0	-6.03517	1.18731	0.928489	1.20518	0
HLTF_MA0109.1	0	50.4926	11.2815	0	-308.94	0
HOXA10_MA0899.1	0	10.5392	0	1.36126	-58.7912	5.08849
Hoxa11_MA0911.1	0	-0.827482	0	-1.05262	0	-0.684898
HOXC9_MA0485.2	0	0.923496	1.3994	-1.46656	-10.5652	0
HOXD11_MA0908.1	0	2.59108	0	-0.815432	-17.7183	1.10928
HOXD12_MA0873.1	0	1.33956	1.07062	0	-1.34973	0
HOXD9_MA0913.2	0	8.74829	-1.83714	1.35723	-48.4623	7.41879
HSF2_MA0770.1	0	3.14065	0	1.63111	-1.0283	-2.0032
HSF4_MA0771.1	0	5.35931	1.33372	-0.781365	0	-4.42876
Klf1_MA0493.1	0	-126.765	9.22483	-8.49448	16.176	13.402
KLF10_MA1511.1	0	-42.9036	15.8281	-9.31987	26.6687	14.4084
KLF5_MA0599.1	0	-263.824	77.0833	-117.134	578.591	11.0195
KLF9_MA1107.2	0	-5.46307	2.57325	-1.7407	2.60921	4.77771
Lhx3_MA0135.1	0	-0.919427	-0.825229	-2.1828	-2.95828	5.33097
LIN54_MA0619.1	0	90.2693	17.7798	2.08574	-211.267	-1.11693
MAX_MA0058.3	0	-10.8401	-3.4964	1.16183	8.46774	3.65099
MAX::MYC_MA0059.1	0	-0.690844	-1.12547	1.69511	1.00817	1.28263
MAZ_MA1522.1	0	-102.758	17.0982	-114.711	316.023	-25.0769
MEIS1(var.2)_MA1639.1	0	-16.7506	-0.799694	-3.16446	-57.0592	42.75
MEIS2(var.2)_MA1640.1	0	-1.32703	3.32027	-5.02734	-23.1409	13.2114
MEIS3_MA0775.1	0	-36.0963	-28.0274	-1.96397	-6.00016	58.6608
NFIA_MA0670.1	0	1.30793	1.37136	157.684	-145.192	-2.28834
NKX2-8_MA0673.1	0	9.6401	-3.57837	15.5043	-16.7402	-1.38433
NR1D2_MA1532.1	0	0.970695	0.604997	-0.841038	0.611133	0
NR1I3_MA1534.1	0	4.12059	3.81538	2.42036	-24.0199	1.13053
Nr2e1_MA0676.1	0	17.2723	0.998091	0.816428	-26.3107	2.83045
OTX1_MA0711.1	0	1.8068	-3.02716	7.08715	-13.1674	1.80195
OVOL1_MA1544.1	0	0.970695	1.67062	0	-2.0078	2.96354
PAX5_MA0014.3	0	-5.75327	0	0	10.9176	-0.942211
PAX7_MA0680.1	0	0.815688	0	-0.610162	0	3.56951
PBX2_MA1113.2	0	-6.83792	0	-4.90825	-41.8938	19.8253
PITX1_MA0682.2	0	12.9831	-3.73827	18.4563	-24.3246	5.88833
PITX2_MA1547.1	0	17.9755	-0.976545	19.5093	-22.3825	6.1435
PLAG1_MA0163.1	0	-2.46546	0	-2.33466	5.21877	-1.25704
Plagl1_MA1615.1	0	-50.1441	-1.57306	-12.4253	68.7795	-2.82131
PLAGL2_MA1548.1	0	-73.9545	0	-74.1414	291.408	-29.0825
POU2F3_MA0627.2	0	1.35114	-2.60032	3.17179	-1.63991	1.03997
POU3F4_MA0789.1	0	4.26945	0	2.51398	-10.9285	1.29913
Pou5f1::Sox2_MA0142.1	0	1.53615	0.542356	1.00482	0.999568	-2.58722
POU5F1B_MA0792.1	0	4.26945	0	2.51398	-10.9285	1.29913
Pparg::Rxra_MA0065.2	0	-2.07088	0	0	-0.554157	1.16415
RFX2_MA0600.2	0	-2.14716	-1.44585	-1.42701	2.16165	3.04993
RFX5_MA0510.2	0	-3.25371	-1.69257	-0.778706	2.52211	1.38732
SCRT1_MA0743.2	0	0.714045	-0.645524	0	0	-1.31158
SNAI2_MA0745.2	0	-2.31239	4.16498	-2.98892	7.81161	-1.54873
SNAI3_MA1559.1	0	-7.5896	0	-8.36382	14.2449	-1.77688
SOX21_MA0866.1	0	1.52451	0	3.46377	0.577521	-2.87514
SP1_MA0079.4	0	-3.7259	5.82638	-1.93982	0	10.6691
SP2_MA0516.2	0	3.05045	0	-0.643526	0.642837	0.490906
SPI1_MA0080.5	0	-0.688347	0	-0.652851	2.13395	-0.750048
SPIC_MA0687.1	0	3.70359	2.7774	0	-0.608443	-0.988381
SREBF1(var.2)_MA0829.2	0	2.59837	0	0	-1.04862	-2.98996
SRF_MA0083.3	0	-1.06186	0	0.696232	-3.9438	2.63593
TBX6_MA1567.1	0	-7.21456	-4.90057	0	3.92379	4.24624
TCF12(var.2)_MA1648.1	0	-73.3732	0	-44.5824	270.733	0
TCF7L2_MA0523.1	0	-0.974872	0	8.18301	-2.36543	-1.01301
TEAD4_MA0809.2	0	-9.65005	49.374	25.2106	-154.951	8.94732
TFAP4(var.2)_MA1570.1	0	14.7354	-3.14687	0.895172	-23.8053	1.67609
TFEB_MA0692.1	0	1.31124	1.70865	9.46531	-2.97343	4.5987
THAP11_MA1573.1	0	-9.39376	0	-3.10285	6.98568	21.496
THRB_MA1574.1	0	-1.92814	0	-1.23469	-1.13892	2.72013
USF1_MA0093.3	0	-4.83206	-1.12931	4.72753	-1.40857	4.98365
VDR_MA0693.2	0	3.01062	-1.28553	24.3674	-17.2432	0.873137
VENTX_MA0724.1	0	1.356	-3.35598	1.09376	-15.5551	10.1507
ZBTB33_MA0527.1	0	-1.19881	3.27102	0	2.57949	2.54323
ZBTB6_MA1581.1	0	-0.811683	0	1.78494	3.58332	-3.02464
ZBTB7B_MA0694.1	0	-2.39773	0	-3.80201	3.38153	0.949118
ZBTB7C_MA0695.1	0	-2.14732	1.982	-1.98548	3.29971	0
ZEB1_MA0103.3	0	-118.384	1.35852	-94.7796	430.654	-1.3766
Zic1::Zic2_MA1628.1	0	-59.5023	-28.0009	-24.9035	180.595	3.67668
ZIC4_MA0751.1	0	-0.687749	1.15545	-0.647932	0.562375	0.949118
ZNF24_MA1124.1	0	-0.975008	3.22033	2.96565	-6.142	-4.4882
ZNF274_MA1592.1	0	2.03767	1.09609	-2.67509	0	0.917936
ZNF384_MA1125.1	0	157.017	4.34652	1.17457	-153.932	5.14002
ZNF682_MA1599.1	0	-3.31798	-0.933072	0.846343	1.21356	1.205
ZNF684_MA1600.1	0	-1.38191	1.72385	0	1.72873	-1.43756
CREB3L4(var.2)_MA1475.1	0	0	1.8521	-1.09814	0	2.97272
CREM_MA0609.2	0	0	5.10466	0	1.53676	3.77257
HOXA9_MA0594.2	0	0	-2.89689	-3.09398	-3.22197	6.95346
JUN::JUNB(var.2)_MA1133.1	0	0	1.38382	0.853814	-2.88543	2.10123
JUNB(var.2)_MA1140.2	0	0	0.909036	1.23817	-1.29995	1.03709
MAF_MA1520.1	0	0	-1.8282	5.63614	1.22313	-2.13901
NKX2-5_MA0063.2	0	0	-7.49892	12.1193	-14.8768	0
NR2F1(var.2)_MA1537.1	0	0	0.689263	0.696232	-2.06013	1.34237
Nr2f6_MA0677.1	0	0	0.689263	0.696232	-2.06013	1.34237
RARA(var.2)_MA0730.1	0	0	0.405982	0.408919	0	0.354626
Rxra_MA0512.2	0	0	0.689263	0.696232	-2.06013	1.34237
RXRG_MA0856.1	0	0	0.689263	0.696232	-2.06013	1.34237
TEAD3_MA0808.1	0	0	173.58	136.922	-675.103	13.2363
YY1_MA0095.2	0	0	23.9597	-1.33396	-2.18148	6.95376
ZFP42_MA1651.1	0	0	1.05075	-0.841038	-2.95295	5.58186
ATF4_MA0833.2	0	0	0	6.15202	-8.16628	-1.63411
GCM1_MA0646.1	0	0	0	0	2.93095	-3.54067
